# Supplementary material for: Toxicological Impacts of Polypropylene Nanoparticles Similar in Size to Nanoplastics in Plastic-Bottle Injections on Human Umbilical Vein Endothelial Cells
Source: Toxics. 2025 Sep 21;13(9):802. doi: 10.3390/toxics13090802 (PMC12474203; doi:10.3390/toxics13090802)
Supplement: Supplementary file 1 [file toxics-13-00802-s001.zip]

Archive with 1 entries (1 files):
- toxics-3810268-supplementary.pdf
